# Supplementary material for: Altered Jagged1-Notch1 Signaling in Enhanced Dysfunctional Neovascularization and Delayed Angiogenesis After Ischemic Stroke in HFD/STZ Induced Type 2 Diabetes Rats
Source: Front Physiol. 2021 Jul 8;12:687947. doi: 10.3389/fphys.2021.687947 (PMC8297620; doi:10.3389/fphys.2021.687947)
Supplement: Supplementary file 1 [file Presentation_1.zip]

Archive with 3 entries (2 files):
- Supplementary Material Presentation.docx
- __MACOSX/
- __MACOSX/._Supplementary Material Presentation.docx
